# Supplementary material for: Characterization of Human Papilloma Virus in Prostate Cancer Patients Undergoing Radical Prostatectomy—A Prospective Study of 140 Patients
Source: Viruses. 2023 May 28;15(6):1264. doi: 10.3390/v15061264 (PMC10302226; doi:10.3390/v15061264)
Supplement: Supplementary file 1 [file viruses-15-01264-s001.zip]

Archive with 1 entries (1 files):
- viruses-2408185-supplementary.pdf
